# Supplementary material for: Multi-trait polygenic scores for COPD and COPD exacerbations implicate druggable proteins
Source: JCI Insight. 2026 Feb 19;11(7):e199951. doi: 10.1172/jci.insight.199951 (PMC13134720; doi:10.1172/jci.insight.199951)
Supplement: Supplemental tables 1-11 [file jciinsight-11-199951-s062.xlsx]

## Sheet: Table1_demographics
Table 1. Characteristics of study participants. Baseline demographic and clinical characteristics of participants across cohorts (COPDGene, ECLIPSE, MGBB, UKBB, and All of Us). COPDGene = Genetic Epidemiology of COPD. ECLIPSE = Evaluation of COPD Longitudinally to Identify Predictive Surrogate Endpoints. MGBB = MassGeneral Brigham Biobank. NHW = non-Hispanic white. AA = African American.
Characteristic	COPDGene NHW	COPDGene AA	ECLIPSE	All of Us	MGBB
N	6647	2466	1858	118566	15142
Age in years (mean (sd))	62.03 (8.83)	54.90 (7.44)	63.14 (7.52)	60.71 (11.37)	64.22 (12.08)
Sex (No. % Female)	3170 (47.7)	1045 (42.4)	625 (33.6)	71119 (60.0)	8918 (58.9)
smoking status (No. %)
Never	0	0	0	75915 (64.9)	8489 (56.1)
Former	4045 (60.9)	529 (21.5)	1217 (65.5)	22650 (19.4)	5835 (38.5)
Current	2602 (39.1)	1937 (78.5)	641 (34.5)	18486 (15.8)	818 (5.4)
BMI (mean (sd))	28.69 (6.04)	28.76 (6.48)	26.77 (5.53)	30.12 (7.30)	27.84 (6.02)
Pack years of smoking (mean (sd))	47.26 (26.02)	38.47 (21.05)	48.92 (27.75)	6.79 (15.37)
FEV1 % predicted (mean (sd))	77.85 (27.49)	74.15 (23.19)	52.20 (22.53)
FEV1/FVC (mean (sd))	0.64 (0.17)	0.71 (0.15)	0.47 (0.15)
COPD (No. % Cases)	2634 (48.6)	803 (40.6)	1711 (92.1)	3980 (3.4)	459 (3.0)
Exacerbation rate (No./year)	0.12 (0.51)	0.14 (0.66)	0.75 (0.98)	0.04 (0.29)	0.01 (0.17)
*Genetic analysis was not undertaken in UK Biobank because PRS scores were derived in this population, so only follow up proteomic analyses were undertaken

## Sheet: Table2_AUC_delong_pval
Table 2. Area-under-the-curve (AUC) analyses comparing PRSmulti to single PRSs for COPD and exacerbations. AUC comparisons for PRSmulti versus the best-performing single PRSs for predicting COPD and frequent exacerbations (≥2 per year) in COPDGene NHW participants. The table also reports AUC changes when adding PRS to a clinical model (age, sex, BMI, smoking pack-years), with DeLong test p-values…
Model	COPD AUC	Frequent Exacerbations AUC
Clinical model	0.756	0.599
PRSmulti + PCs	0.666	0.569
Clinical + PRSmulti + PCs	0.8	0.612
PRSratio + PCs	0.643	0.562
Clinical + PRSratio + PCs	0.79	0.609
COPD AUC p-value [PRSmulti + PCs vs. PRSratio + PCs] = 1.05e-08
COPD AUC p-value [Clinical + PRSmulti + PCs vs. Clinical + PRSratio + PCs] = 1.35e-06
COPD AUC p-value [Clinical + PRSmulti + PCs vs. Clinical] = 5.35e-26
COPD AUC p-value [Clinical + PRSratio + PCs vs. Clinical] = 1.29e-19
Frequent exacerbations AUC pvalue [PRSmulti + PCs vs. PRSratio + PCs] = 1.09e-06
Frequent exacerbations AUC pvalue [Clinical + PRSmulti + PCs vs. Clinical + PRSratio + PCs] = 0.00138
Frequent exacerbations AUC pvalue [Clinical + PRSmulti + PCs vs. Clinical] = 6.13e-09
Frequent exacerbations AUC pvalue [Clinical + PRSratio + PCs vs. Clinical] = 2.75e-07

## Sheet: Table3_topMetaXcan_summary
Table 3. Druggable proteins associated with COPD exacerbations. List of targetable proteins satisfying three criteria: (1) significant genetic association via S-PrediXcan, (2) measured protein level significantly associated with exacerbations in UKBB and COPDGene, and (3) concordant effect directions in both cohorts. Prioritization is based on the number of PRSmulti-associated traits involved. Th…
HGNC symbol	UniProt ID	Protein name	in FEV1/FVC	in FEV1	in Dlspiro	in Smoking	in IPF	in BMI	in CRP	Number of traits in which criteria were met	OpenTargets Drug
HGNC:320	Q15109	AGER (RAGE/sRAGE)	1	1	1	0	0	1	1	5	AZELIRAGON
HGNC:5998	Q01638	IL1RL1	1	1	1	0	0	1	1	5	ASTEGOLIMAB
HGNC:19869	Q96GP6	SCARF2	1	1	1	0	0	1	1	5
HGNC:1248	P06681	C2	1	1	1	0	0	1	0	4
HGNC:3218	Q12805	EFEMP1	1	1	0	0	0	1	1	4
HGNC:1037	P00751	CFB	1	1	0	0	0	1	0	3	IPTACOPAN
HGNC:4114	P22466	GAL	1	1	0	0	0	1	0	3
HGNC:4367	P17900	GM2A	1	1	1	0	0	0	0	3
HGNC:4453	P78333	GPC5	1	1	1	0	0	0	0	3
HGNC:5344	P05362	ICAM1	1	1	0	0	0	1	0	3	ALICAFORSEN, BI-505
HGNC:5988	Q13478	IL18R1	1	0	1	0	0	0	1	3	IBOCTADEKIN
HGNC:6168	Q06033	ITIH3	1	0	1	0	0	1	0	3
HGNC:16936	Q86VZ4	LRP11	0	1	0	1	0	0	1	3
HGNC:9618	Q13308	PTK7	0	1	0	0	0	1	1	3
HGNC:11927	O43508	TNFSF12	0	1	1	0	0	1	0	3	BIIB-023, RO-5458640
HGNC:329	O00468	AGRN	1	0	0	0	0	0	1	2
HGNC:1628	P08571	CD14	1	1	0	0	0	0	0	2	IC14, VB-201
HGNC:18219	Q9HCU0	CD248	0	0	0	0	0	1	1	2	ONTUXIZUMAB
HGNC:11891	P05452	CLEC3B	0	0	0	0	0	1	1	2
HGNC:2195	P39060	COL18A1	1	0	0	0	0	1	0	2	COLLAGENASE CLOSTRIDIUM HISTOLYTICUM, OCRIPLASMIN
HGNC:3386	P29317	EPHA2	1	0	0	0	0	0	1	2	DASATINIB, REGORAFENIB, VANDETANIB
HGNC:3395	P54760	EPHB4	0	1	0	0	0	1	0	2	JI-101, TESEVATINIB, TG100-801, VANDETANIB
HGNC:5391	P35475	IDUA	0	0	0	0	0	1	1	2
HGNC:6000	P18510	IL1RN	0	1	0	0	0	0	1	2
HGNC:6563	P17931	LGALS3	1	0	0	0	0	1	0	2	BELAPECTIN, DAVANAT, OLITIGALTIN
HGNC:9868	Q99969	RARRES2	0	0	0	0	0	1	1	2
HGNC:8941	P01009	SERPINA1	0	1	0	0	0	0	1	2
HGNC:11823	Q99727	TIMP4	0	1	0	0	0	1	0	2
HGNC:14631	Q86TH1	ADAMTSL2	1	0	0	0	0	0	0	1
HGNC:489	O95841	ANGPTL1	0	1	0	0	0	0	0	1
HGNC:491	Q9Y5C1	ANGPTL3	0	0	0	0	0	0	1	1	EVINACUMAB, VUPANORSEN
HGNC:21265	Q9NZP8	C1RL	0	1	0	0	0	0	0	1
HGNC:1318	P01024	C3	0	1	0	0	0	0	0	1	AL-78898A, AMY-101, PEGCETACOPLAN
HGNC:1380	P23280	CA6	0	0	0	0	0	1	0	1	SULTHIAME
HGNC:1438	P10092	CALCB	0	0	0	0	0	1	0	1	EPTINEZUMAB, FREMANEZUMAB, GALCANEZUMAB
HGNC:10616	P55774	CCL18	1	0	0	0	0	0	0	1
HGNC:10624	O15444	CCL25	0	1	0	0	0	0	0	1
HGNC:10627	P10147	CCL3	1	0	0	0	0	0	0	1
HGNC:19320	Q08708	CD300C	0	0	0	0	0	0	1	1
HGNC:6953	P15529	CD46	0	1	0	0	0	0	0	1
HGNC:2336	P20023	CR2	0	0	0	0	0	1	0	1
HGNC:3695	Q08830	FGL1	1	0	0	0	0	0	0	1
HGNC:30142	Q99988	GDF15	0	0	0	0	0	1	0	1
HGNC:4243	P56159	GFRA1	1	0	0	0	0	0	0	1	LIATERMIN
HGNC:4462	Q14956	GPNMB	0	1	0	0	0	0	0	1	GLEMBATUMUMAB, GLEMBATUMUMAB VEDOTIN
HGNC:4696	P08236	GUSB	0	0	0	0	0	0	1	1
HGNC:5348	Q9UMF0	ICAM5	0	0	0	0	0	1	0	1
HGNC:5471	P18065	IGFBP2	0	0	0	0	0	1	0	1
HGNC:5476	Q16270	IGFBP7	0	1	0	0	0	0	0	1
HGNC:5987	O95998	IL18BP	0	0	0	0	0	0	1	1
HGNC:6067	P09529	INHBB	0	0	0	0	0	0	1	1
HGNC:16309	A6NI73	LILRA5	1	0	0	0	0	0	0	1
HGNC:6606	Q8N423	LILRB2	1	0	0	0	0	0	0	1
HGNC:6710	P09960	LTA4H	1	0	0	0	0	0	0	1	ACEBILUSTAT
HGNC:7036	Q08431	MFGE8	1	0	0	0	0	0	0	1	BRE-3 90Y
HGNC:7218	P05164	MPO	0	0	0	0	0	1	0	1	VERDIPERSTAT
HGNC:7650	P41271	NBL1	0	0	0	0	0	1	0	1
HGNC:7656	P13591	NCAM1	0	0	0	0	0	1	0	1	BB-10901, LORVOTUZUMAB MERTANSINE
HGNC:2465	O14594	NCAN	0	0	0	0	0	0	1	1
HGNC:9104	O15031	PLXNB2	0	1	0	0	0	0	0	1
HGNC:16753	P30041	PRDX6	0	1	0	0	0	0	0	1
HGNC:9630	P21246	PTN	0	0	0	0	0	0	1	1
HGNC:16820	Q14162	SCARF1	0	0	1	0	0	0	0	1
HGNC:10732	Q92854	SEMA4D	0	0	0	0	0	1	0	1	PEPINEMAB
HGNC:8824	P36955	SERPINF1	0	1	0	0	0	0	0	1
HGNC:11120	P17405	SMPD1	0	1	0	0	0	0	0	1
HGNC:11252	Q9HCB6	SPON1	0	1	0	0	0	0	0	1
HGNC:11559	P37837	TALDO1	0	0	0	0	0	0	1	1
HGNC:11909	O00300	TNFRSF11B	0	0	0	0	0	0	1	1
HGNC:11916	P19438	TNFRSF1A	0	0	0	0	0	0	1	1	GSK-1995057
HGNC:11929	Q9Y275	TNFSF13B	0	0	0	0	0	0	1	1	ATACICEPT, BELIMUMAB, BLISIBIMOD, TABALUMAB, TIBULIZUMAB
HGNC:17761	Q9NZC2	TREM2	0	0	0	0	0	1	0	1
HGNC:21073	Q8NBS9	TXNDC5	0	0	0	0	0	1	0	1

## Sheet: TableS1_proteomics_demographics
Supplementary Table 1. Characteristics of study participants with proteomics data. Summary statistics for participants with available plasma proteomics data from COPDGene and UKBB.
Characteristic	COPDGene	UK Biobank
N	5173	5012
Age in years (mean (sd))	65.42 (8.81)	59.87 (7.17)
Sex (No. % Female)	2626 (50.8)	2178 (43.5)
Race (No. %)
Non-Hispanic White	3828 (74.0)	4990 (99.6)
African American	1345 (26.0)	22 (0.4)
smoking status (No. %)
Never	0	1993 (39.8)
Former	3448 (66.7)	2070 (41.3)
Current	1723 (33.3)	949 (18.9)
Pack years of smoking (mean (sd))	40.65 (25.35)	19.41 (22.74)
FEV1 % predicted (mean (sd))	80.34 (25.55)	81.49 (20.39)
FEV1/FVC (mean (sd))	0.68 (0.15)	0.70 (0.09)
Exacerbation rate (No./year)	0.11 (0.55)	0.10 (0.42)
COPD (No. % Cases)	1615 (41.1)	2506 (50.0)

## Sheet: TableS2_PRSmixInputs
Supplementary Table 2. PRSs included in PRSmix+ analysis. List of PRSs used in PRSmix+ modeling, along with their source (GWAS, PGS Catalog, or newly developed) and references. NA indicates that either the PRS was not in PGS Catalog or we constructed a new one from the GWAS in this study.
	Trait	PGS catalog ID	PRS or GWAS PubMed link
1	FEV1/FVC	NA	https://pubmed.ncbi.nlm.nih.gov/32649918/
2	FEV1	NA	https://pubmed.ncbi.nlm.nih.gov/32649918/
3	Emphysema	NA	https://pubmed.ncbi.nlm.nih.gov/24621683/
4	Body-mass index	NA	https://pubmed.ncbi.nlm.nih.gov/38471013/
5	Deep learning spirometry (DLspiro)	NA	https://www.nature.com/articles/s41588-023-01388-w
6	Idiopathic pulmonary fibrosis	NA	https://pubmed.ncbi.nlm.nih.gov/37523715/
7	Peak expiratory flow	NA	https://pmc.ncbi.nlm.nih.gov/articles/PMC10011137/
8	Smoking (cigarettes per day)	NA	https://pmc.ncbi.nlm.nih.gov/articles/PMC6358542/
9	C-reactive protein	PGS003527	https://pubmed.ncbi.nlm.nih.gov/37198491/
10	Venous thromboembolism	PGS003332	https://pubmed.ncbi.nlm.nih.gov/36658437/
11	Type 2 diabetes	PGS000014	https://pubmed.ncbi.nlm.nih.gov/30104762/
12	Heart failure	PGS004462	https://pubmed.ncbi.nlm.nih.gov/38351177/
13	Hypertension	PGS002765	https://pubmed.ncbi.nlm.nih.gov/36347255/
14	Platelet count	PGS002343	https://pubmed.ncbi.nlm.nih.gov/35393596/
15	Obstructive sleep apnea	PGS003479	https://pubmed.ncbi.nlm.nih.gov/36174398/
16	Neutrophil	PGS000105	https://www.ncbi.nlm.nih.gov/pubmed/?term=27863252
17	Anxiety disorder	PGS004451	https://pubmed.ncbi.nlm.nih.gov/38351177/
18	Asthma	NA	https://pubmed.ncbi.nlm.nih.gov/37595761/
19	Cor pulmonale	PGS002049	https://pubmed.ncbi.nlm.nih.gov/34995502/
20	Major depressive disorder	PGS002789	https://pubmed.ncbi.nlm.nih.gov/36028495/
21	Allergic respiratory disease	PGS001109	https://pubmed.ncbi.nlm.nih.gov/35324888/
22	Albumin	PGS002099	https://pubmed.ncbi.nlm.nih.gov/34995502/
23	Coronary artery disease	PGS000013	https://pubmed.ncbi.nlm.nih.gov/30104762/
24	Eosinophils	NA	https://www.ncbi.nlm.nih.gov/pubmed/?term=27863252
25	Respiratory infections	PGS000925	https://pubmed.ncbi.nlm.nih.gov/35324888/

## Sheet: TableS3_PRSmix_weights_diffOutc
Table S3. PRS-mix weights for COPDGene, weighted by different phenotypes. Summary of PRS-mix weights assigned to different traits in the construction of PRSmulti. This table presents the contribution of each PRS to the final model predicting COPD and exacerbations.
PRS	Trait used to weight PRS-mix
	Exacerbations	Emphysema (% LAA < -950 HU)	Airway thickness measure (Pi10)	COPD case-control status
FEV1/FVC	0.0599	-0.105	0.105	0.245
FEV1	0	0	0.129	0.178
Deep learning spirometry (DLspiro)	0.0212	-0.0183	0.0402	0.107
Smoking (cigarettes per day)	0	0	0	0.0526
Idiopathic pulmonary fibrosis	0	0	0	0.0497
BMI	0	0	0.094	0.0466
C-reactive protein	0	0	0.0299	0.017
Emphysema	0	0	0	0
Peak expiratory flow	0	0	0	0
Venous thromboembolism	0	0	0	0
Type 2 diabetes	0	0	0	0
Heart failure	0	0	0	0
Hypertension	0	0	0	0
Platelet count	0	0	0	0
Obstructive sleep apnea	0	0	0	0
Neutrophil	0	0	0	0
Anxiety disorder	0	0	0	0
Asthma	0	0	0	0
Cor pulmonale	0	0	0	0
Major depressive disorder	0	0	0	0
Allergic respiratory disease	0	0	0	0
Albumin	0	0	0	0
Coronary artery disease	0	0	0	0
Eosinophil	0	0	0	0
Respiratory infections	0	0	0	0

## Sheet: TableS4_PRSmix_assocsOutcomes
Supplementary Table 4. Association of PRSmix+ values with different weights in COPDGene. Results of multivariable models testing PRSmix+ scores with different weights for their association with COPD and exacerbations.
PRS	Outcome
	Exacerbations		Adjusted lung density		Pi10		COPD
	beta (95% CI)	p-value	beta (95% CI)	p-value	beta (95% CI)	p-value	beta (95% CI)	p-value
PRS mix (Exacerbation weights)	0.195 (0.135, 0.254)	2.47e-12	-2.259 (-2.893, -1.626)	3.19e-12	0.113 (0.098, 0.127)	8.66e-54	0.621 (0.556, 0.688)	1.86e-75
PRS mix (Adjust lung density weights)	-0.193 (-0.252, -0.133)	3.82e-12	2.263 (1.629, 2.896)	2.96e-12	-0.111 (-0.125, -0.097)	2.47e-52	-0.618 (-0.684, -0.552)	1.54e-74
PRS mix (Pi10 weights)	0.245 (0.186, 0.305)	2.61e-18	-1.919 (-2.568, -1.270)	7.2e-09	0.148 (0.133, 0.162)	4.84e-90	0.668 (0.602, 0.736)	5.31e-85
PRS mix (COPD weights)	0.229 (0.170, 0.288)	1.86e-16	-2.336 (-2.974, -1.697)	9.1e-13	0.138 (0.124, 0.152)	4.54e-80	0.693 (0.626, 0.761)	1.47e-90

## Sheet: TableS5_PRSs_copd
Supplementary Table 5. Multivariable associations of PRSs in PRSmix+ with COPD in each cohort. Logistic regression results for PRSs in PRSmix+ predicting COPD across individual cohorts. Blue shading indicates the highest performing PRS in a cohort.
PRS	COPDGene NHW		COPDGene AA		ECLIPSE		All of Us		MGBB
	beta (95% CI)	adj. p-value	beta (95% CI)	adj. p-value	beta (95% CI)	adj. p-value	beta (95% CI)	adj. p-value	beta (95% CI)	adj. p-value
PRS FEV1/FVC	0.602 (0.536, 0.668)	9.45e-71	0.400 (0.296, 0.506)	2.98e-13	0.686 (0.487, 0.891)	1.16e-10	0.186 (0.150, 0.222)	2.93e-23	0.236 (0.137, 0.336)	1.33e-05
PRS FEV1	0.506 (0.443, 0.571)	5.23e-54	0.281 (0.180, 0.383)	1.58e-07	0.513 (0.325, 0.707)	3.38e-07	0.175 (0.139, 0.211)	8.76e-21	0.183 (0.084, 0.283)	0.000782
PRS DLspiro	0.447 (0.385, 0.510)	1.77e-44	0.189 (0.086, 0.292)	0.000627	0.407 (0.220, 0.597)	4.71e-05	0.103 (0.069, 0.138)	8.43e-09	0.117 (0.018, 0.217)	0.0344
PRS smoking	0.113 (0.049, 0.176)	0.000557	0.152 (0.048, 0.257)	0.00696	0.168 (-0.025, 0.363)	0.142	0.117 (0.076, 0.158)	3.34e-08	0.074 (-0.029, 0.177)	0.182
PRS IPF	0.115 (0.056, 0.175)	0.000209	-0.053 (-0.161, 0.055)	0.387	0.141 (-0.040, 0.325)	0.171	-0.009 (-0.057, 0.040)	0.725	0.101 (-0.010, 0.212)	0.0998
PRS BMI	0.177 (0.113, 0.242)	1.05e-07	-0.084 (-0.254, 0.085)	0.387	0.088 (-0.107, 0.282)	0.431	0.602 (0.458, 0.746)	5.01e-16	0.255 (0.038, 0.472)	0.0344
PRS CRP	0.096 (0.036, 0.155)	0.00166	0.034 (-0.066, 0.135)	0.502	-0.056 (-0.240, 0.127)	0.55	0.097 (0.062, 0.133)	9.59e-08	0.043 (-0.056, 0.142)	0.398
PRS multi	0.693 (0.626, 0.761)	1.17e-89	0.413 (0.309, 0.519)	1.08e-13	0.736 (0.537, 0.941)	7.16e-12	0.209 (0.175, 0.244)	1.23e-31	0.260 (0.161, 0.359)	1.96e-06

## Sheet: TableS6_PRSs_exacerbations
Supplementary Table 6. Multivariable associations of PRSs in PRSmix+ with exacerbations in each cohort. Negative binomial regression results for PRSs in PRSmix+ predicting exacerbation frequency across individual cohorts. Blue shading indicates the highest performing PRS in a cohort.
PRS	COPDGene NHW		COPDGene AA		ECLIPSE		All of Us		MGBB
	beta (95% CI)	adj. p-value	beta (95% CI)	adj. p-value	beta (95% CI)	adj. p-value	beta (95% CI)	adj. p-value	beta (95% CI)	adj. p-value
PRS FEV1/FVC	0.188 (0.128, 0.248)	5.27e-11	0.142 (0.024, 0.261)	0.0327	0.087 (0.032, 0.142)	0.00448	0.203 (0.158, 0.248)	3.24e-18	0.482 (0.266, 0.709)	6.86e-05
PRS FEV1	0.168 (0.109, 0.227)	4.48e-09	0.123 (0.013, 0.233)	0.049	0.047 (-0.007, 0.101)	0.113	0.218 (0.173, 0.263)	1.27e-20	0.374 (0.141, 0.613)	0.0025
PRS DLspiro	0.154 (0.095, 0.213)	6.72e-08	0.017 (-0.095, 0.130)	0.86	0.075 (0.021, 0.129)	0.0134	0.131 (0.088, 0.174)	4.09e-09	0.163 (-0.059, 0.388)	0.176
PRS smoking	0.059 (-0.003, 0.121)	0.0513	0.007 (-0.114, 0.128)	0.905	0.044 (-0.012, 0.099)	0.138	0.145 (0.094, 0.195)	3.27e-08	0.211 (-0.019, 0.444)	0.105
PRS IPF	0.014 (-0.046, 0.073)	0.621	-0.145 (-0.270, -0.022)	0.0327	0.002 (-0.052, 0.056)	0.948	0.008 (-0.052, 0.068)	0.793	-0.091 (-0.342, 0.157)	0.474
PRS BMI	0.146 (0.083, 0.208)	2.09e-06	-0.333 (-0.534, -0.132)	0.00351	0.092 (0.033, 0.151)	0.00448	0.654 (0.478, 0.831)	6.98e-13	1.211 (0.709, 1.736)	2.17e-05
PRS CRP	0.083 (0.023, 0.143)	0.00365	0.023 (-0.099, 0.144)	0.86	0.054 (-0.001, 0.108)	0.0855	0.109 (0.066, 0.153)	9.51e-07	0.355 (0.152, 0.566)	0.00331
PRS multi	0.229 (0.170, 0.288)	1.49e-15	0.107 (-0.005, 0.218)	0.0842	0.101 (0.047, 0.156)	0.00172	0.246 (0.203, 0.289)	4.52e-28	0.490 (0.276, 0.714)	6.43e-05

## Sheet: TableS6_topMetaXcan_results_adj
Top MetaXcan results that were significant in COPDGene and UK Biobank
FEV1/FVC
HGNC symbol	UniProt ID	Protein name	MetaXcan result		COPDGene NHW SomaScan result		UK Biobank Olink result		concordance
			Z score	p-value	beta (95% CI)	p-value	beta (95% CI)	p-value
HGNC:79	P16442	ABO	-3.38	0.000737	0.060 (-0.000, 0.120)	0.0488	-0.086 (-0.152, -0.020)	0.0113	0
HGNC:14631	Q86TH1	ADAMTSL2	-2.41	0.0158	0.084 (0.022, 0.147)	0.00929	0.113 (0.048, 0.177)	0.000437	1
HGNC:320	Q15109	AGER (RAGE/sRAGE)	-27.1	1.38e-161	-0.124 (-0.194, -0.054)	0.00057	-0.174 (-0.234, -0.116)	1.26e-08	1
HGNC:329	O00468	AGRN	2.79	0.00528	0.113 (0.050, 0.176)	0.000274	0.099 (0.042, 0.155)	0.000583	1
HGNC:330	O00253	AGRP	6.51	7.66e-11	-0.118 (-0.177, -0.058)	0.000286	0.065 (0.006, 0.124)	0.0335	0
HGNC:439	P05187	ALPP	-2.17	0.0301	-0.093 (-0.161, -0.023)	0.00849	0.169 (0.112, 0.227)	5.63e-09	0
HGNC:10616	P55774	CCL18	-2.45	0.0145	0.163 (0.104, 0.223)	9e-08	0.169 (0.110, 0.228)	4.1e-09	1
HGNC:10627	P10147	CCL3	-2.45	0.0144	0.092 (0.030, 0.156)	0.00197	0.115 (0.060, 0.170)	9.05e-06	1
HGNC:2213	P12111	COL6A3	-4.98	6.21e-07	-0.077 (-0.136, -0.019)	0.0104	0.125 (0.071, 0.180)	7.97e-06	0
HGNC:3218	Q12805	EFEMP1	8.52	1.6e-17	0.088 (0.022, 0.155)	0.0099	0.110 (0.051, 0.169)	0.000249	1
HGNC:3695	Q08830	FGL1	6.97	3.26e-12	-0.078 (-0.141, -0.015)	0.0147	0.191 (0.128, 0.256)	5.45e-09	0
HGNC:4243	P56159	GFRA1	2.78	0.00551	0.083 (0.020, 0.148)	0.00729	0.173 (0.115, 0.230)	3.42e-09	1
HGNC:4367	P17900	GM2A	-6.27	3.72e-10	0.089 (0.018, 0.161)	0.00674	0.161 (0.100, 0.223)	1.94e-07	1
HGNC:5344	P05362	ICAM1	2.76	0.00586	0.082 (0.018, 0.146)	0.0099	0.110 (0.050, 0.170)	0.000305	1
HGNC:5998	Q01638	IL1RL1	6.89	5.39e-12	0.074 (0.012, 0.136)	0.0244	0.098 (0.040, 0.156)	0.00103	1
HGNC:6563	P17931	LGALS3	-3.36	0.000776	0.090 (0.026, 0.153)	0.00658	0.094 (0.035, 0.153)	0.00176	1
HGNC:16309	A6NI73	LILRA5	2.82	0.00481	0.179 (0.113, 0.244)	4.63e-08	0.274 (0.214, 0.335)	5.22e-19	1
HGNC:16309	A6NI73	LILRA5	2.82	0.00481	0.179 (0.113, 0.244)	4.63e-08	0.274 (0.214, 0.335)	5.22e-19	1
HGNC:21679	Q2MKA7	RSPO1	-3.01	0.00265	-0.074 (-0.144, -0.003)	0.0433	0.216 (0.157, 0.275)	3.49e-13	0
HGNC:1228	P05155	SERPING1	6.44	1.16e-10	-0.074 (-0.138, -0.009)	0.0237	0.149 (0.083, 0.215)	9.04e-06	0
HGNC:20318	Q9H4F8	SMOC1	-2.24	0.0253	0.085 (0.020, 0.155)	0.0127	0.101 (0.041, 0.161)	0.00105	1
HGNC:21073	Q8NBS9	TXNDC5	-2.17	0.0299	0.073 (0.013, 0.134)	0.019	0.097 (0.037, 0.157)	0.00164	1
FEV1
HGNC symbol	UniProt ID	Protein name	MetaXcan result		COPDGene NHW SomaScan result		UK Biobank Olink result		concordance
			Z score	p-value	beta (95% CI)	p-value	beta (95% CI)	p-value
HGNC:79	P16442	ABO	-2.59	0.00958	0.060 (-0.000, 0.120)	0.0488	-0.086 (-0.152, -0.020)	0.0113	0
HGNC:320	Q15109	AGER (RAGE/sRAGE)	-4.57	4.76e-06	-0.124 (-0.194, -0.054)	0.00057	-0.174 (-0.234, -0.116)	1.26e-08	1
HGNC:330	O00253	AGRP	2.05	0.0402	-0.118 (-0.177, -0.058)	0.000286	0.065 (0.006, 0.124)	0.0335	0
HGNC:21265	Q9NZP8	C1RL	-3.26	0.00112	0.117 (0.056, 0.177)	0.000185	0.182 (0.113, 0.252)	3.03e-07	1
HGNC:1474	P40121	CAPG	-2.04	0.041	0.072 (0.011, 0.134)	0.0254	0.118 (0.056, 0.180)	0.00017	1
HGNC:6953	P15529	CD46	4.18	2.85e-05	0.090 (0.024, 0.157)	0.00487	0.077 (0.017, 0.137)	0.0125	1
HGNC:2213	P12111	COL6A3	-3.33	0.000854	-0.077 (-0.136, -0.019)	0.0104	0.125 (0.071, 0.180)	7.97e-06	0
HGNC:3218	Q12805	EFEMP1	-7.17	7.41e-13	0.088 (0.022, 0.155)	0.0099	0.110 (0.051, 0.169)	0.000249	1
HGNC:4367	P17900	GM2A	-6.07	1.26e-09	0.089 (0.018, 0.161)	0.00674	0.161 (0.100, 0.223)	1.94e-07	1
HGNC:5344	P05362	ICAM1	2.9	0.0037	0.082 (0.018, 0.146)	0.0099	0.110 (0.050, 0.170)	0.000305	1
HGNC:5998	Q01638	IL1RL1	3.83	0.000127	0.074 (0.012, 0.136)	0.0244	0.098 (0.040, 0.156)	0.00103	1
HGNC:6000	P18510	IL1RN	3.78	0.000154	0.138 (0.080, 0.197)	4.62e-06	0.112 (0.052, 0.172)	0.000178	1
HGNC:16936	Q86VZ4	LRP11	-3.01	0.00264	0.083 (0.019, 0.148)	0.00954	0.087 (0.029, 0.145)	0.00345	1
HGNC:16936	Q86VZ4	LRP11	-3.01	0.00264	0.083 (0.019, 0.148)	0.00954	0.087 (0.029, 0.145)	0.00345	1
HGNC:9618	Q13308	PTK7	-2.97	0.00293	0.088 (0.026, 0.151)	0.00586	0.062 (0.005, 0.120)	0.0377	1
HGNC:1228	P05155	SERPING1	3.94	8.15e-05	-0.074 (-0.138, -0.009)	0.0237	0.149 (0.083, 0.215)	9.04e-06	0
Cosentino et al.
HGNC symbol	UniProt ID	Protein name	MetaXcan result		COPDGene NHW SomaScan result		UK Biobank Olink result		concordance
			Z score	p-value	beta (95% CI)	p-value	beta (95% CI)	p-value
HGNC:320	Q15109	AGER (RAGE/sRAGE)	16.5	5.34e-61	-0.124 (-0.194, -0.054)	0.00057	-0.174 (-0.234, -0.116)	1.26e-08	1
HGNC:2213	P12111	COL6A3	2.19	0.0285	-0.077 (-0.136, -0.019)	0.0104	0.125 (0.071, 0.180)	7.97e-06	0
HGNC:4367	P17900	GM2A	2.91	0.00363	0.089 (0.018, 0.161)	0.00674	0.161 (0.100, 0.223)	1.94e-07	1
HGNC:5998	Q01638	IL1RL1	-6.94	4.05e-12	0.074 (0.012, 0.136)	0.0244	0.098 (0.040, 0.156)	0.00103	1
HGNC:16820	Q14162	SCARF1	3.61	0.000305	0.063 (0.003, 0.123)	0.0419	0.110 (0.050, 0.169)	0.000281	1
HGNC:1228	P05155	SERPING1	-2.59	0.00954	-0.074 (-0.138, -0.009)	0.0237	0.149 (0.083, 0.215)	9.04e-06	0
Smoking
HGNC symbol	UniProt ID	Protein name	MetaXcan result		COPDGene NHW SomaScan result		UK Biobank Olink result		concordance
			Z score	p-value	beta (95% CI)	p-value	beta (95% CI)	p-value
HGNC:14631	Q86TH1	ADAMTSL2	-3.16	0.00158	0.084 (0.022, 0.147)	0.00929	0.113 (0.048, 0.177)	0.000437	1
HGNC:320	Q15109	AGER (RAGE/sRAGE)	-2.08	0.0378	-0.124 (-0.194, -0.054)	0.00057	-0.174 (-0.234, -0.116)	1.26e-08	1
HGNC:330	O00253	AGRP	-2.05	0.0399	-0.118 (-0.177, -0.058)	0.000286	0.065 (0.006, 0.124)	0.0335	0
HGNC:21265	Q9NZP8	C1RL	2.14	0.0324	0.117 (0.056, 0.177)	0.000185	0.182 (0.113, 0.252)	3.03e-07	1
HGNC:3695	Q08830	FGL1	2.3	0.0215	-0.078 (-0.141, -0.015)	0.0147	0.191 (0.128, 0.256)	5.45e-09	0
HGNC:3767	P35916	FLT4	2.47	0.0137	-0.070 (-0.129, -0.012)	0.0223	0.086 (0.025, 0.148)	0.00655	0
HGNC:6563	P17931	LGALS3	-2.48	0.013	0.090 (0.026, 0.153)	0.00658	0.094 (0.035, 0.153)	0.00176	1
HGNC:16936	Q86VZ4	LRP11	-3.95	7.81e-05	0.083 (0.019, 0.148)	0.00954	0.087 (0.029, 0.145)	0.00345	1
HGNC:16936	Q86VZ4	LRP11	-3.95	7.81e-05	0.083 (0.019, 0.148)	0.00954	0.087 (0.029, 0.145)	0.00345	1
HGNC:7656	P13591	NCAM1	2.27	0.023	-0.071 (-0.133, -0.009)	0.026	-0.085 (-0.147, -0.024)	0.00672	1
HGNC:9618	Q13308	PTK7	2.02	0.0436	0.088 (0.026, 0.151)	0.00586	0.062 (0.005, 0.120)	0.0377	1
HGNC:9868	Q99969	RARRES2	-2.28	0.0223	0.070 (0.006, 0.134)	0.0342	0.202 (0.141, 0.262)	5.4e-11	1
HGNC:1228	P05155	SERPING1	-1.99	0.0469	-0.074 (-0.138, -0.009)	0.0237	0.149 (0.083, 0.215)	9.04e-06	0
HGNC:11913	Q02223	TNFRSF17	-2.69	0.00711	-0.080 (-0.137, -0.022)	0.0161	0.077 (0.015, 0.140)	0.0175	0
HGNC:18634	Q6UXZ4	UNC5D	-3.13	0.00176	-0.082 (-0.148, -0.016)	0.0142	0.068 (0.006, 0.130)	0.0258	0
IPF
HGNC symbol	UniProt ID	Protein name	MetaXcan result		COPDGene NHW SomaScan result		UK Biobank Olink result		concordance
			Z score	p-value	beta (95% CI)	p-value	beta (95% CI)	p-value
HGNC:1474	P40121	CAPG	-2.05	0.04	0.072 (0.011, 0.134)	0.0254	0.118 (0.056, 0.180)	0.00017	1
HGNC:2175	O94779	CNTN5	2.04	0.0409	-0.075 (-0.138, -0.009)	0.0165	-0.130 (-0.190, -0.070)	2.78e-05	1
HGNC:5998	Q01638	IL1RL1	2.19	0.0283	0.074 (0.012, 0.136)	0.0244	0.098 (0.040, 0.156)	0.00103	1
HGNC:6000	P18510	IL1RN	2.22	0.0266	0.138 (0.080, 0.197)	4.62e-06	0.112 (0.052, 0.172)	0.000178	1
HGNC:29286	Q6UXK2	ISLR2	2.24	0.0252	-0.071 (-0.130, -0.011)	0.0238	0.077 (0.017, 0.137)	0.0136	0
HGNC:8023	P20783	NTF3	-2.28	0.0228	-0.071 (-0.126, -0.014)	0.0187	-0.079 (-0.139, -0.020)	0.00959	1
HGNC:16820	Q14162	SCARF1	-2.27	0.023	0.063 (0.003, 0.123)	0.0419	0.110 (0.050, 0.169)	0.000281	1
BMI
HGNC symbol	UniProt ID	Protein name	MetaXcan result		COPDGene NHW SomaScan result		UK Biobank Olink result		concordance
			Z score	p-value	beta (95% CI)	p-value	beta (95% CI)	p-value
HGNC:320	Q15109	AGER (RAGE/sRAGE)	-2.79	0.00533	-0.124 (-0.194, -0.054)	0.00057	-0.174 (-0.234, -0.116)	1.26e-08	1
HGNC:330	O00253	AGRP	3.2	0.00138	-0.118 (-0.177, -0.058)	0.000286	0.065 (0.006, 0.124)	0.0335	0
HGNC:1331	P01031	C5	-2.04	0.0412	0.071 (0.009, 0.132)	0.0278	0.091 (0.023, 0.159)	0.00866	1
HGNC:1331	P01031	C5	-2.04	0.0412	0.071 (0.009, 0.132)	0.0278	0.091 (0.023, 0.159)	0.00866	1
HGNC:1380	P23280	CA6	2.53	0.0115	-0.140 (-0.206, -0.075)	1.99e-05	-0.149 (-0.211, -0.086)	2.58e-06	1
HGNC:3218	Q12805	EFEMP1	4.81	1.52e-06	0.088 (0.022, 0.155)	0.0099	0.110 (0.051, 0.169)	0.000249	1
HGNC:3767	P35916	FLT4	2.24	0.025	-0.070 (-0.129, -0.012)	0.0223	0.086 (0.025, 0.148)	0.00655	0
HGNC:5344	P05362	ICAM1	3.74	0.000183	0.082 (0.018, 0.146)	0.0099	0.110 (0.050, 0.170)	0.000305	1
HGNC:5471	P18065	IGFBP2	-2.37	0.0176	-0.076 (-0.141, -0.011)	0.0194	0.154 (0.092, 0.215)	9.22e-07	0
HGNC:5998	Q01638	IL1RL1	2.63	0.00843	0.074 (0.012, 0.136)	0.0244	0.098 (0.040, 0.156)	0.00103	1
HGNC:6563	P17931	LGALS3	4.19	2.78e-05	0.090 (0.026, 0.153)	0.00658	0.094 (0.035, 0.153)	0.00176	1
HGNC:7175	P22894	MMP8	2.03	0.0424	0.083 (0.021, 0.146)	0.00668	0.214 (0.152, 0.276)	9.25e-12	1
HGNC:7218	P05164	MPO	2.73	0.00641	0.076 (0.013, 0.139)	0.0148	0.144 (0.085, 0.203)	1.14e-06	1
HGNC:7656	P13591	NCAM1	3.91	9.34e-05	-0.071 (-0.133, -0.009)	0.026	-0.085 (-0.147, -0.024)	0.00672	1
HGNC:9618	Q13308	PTK7	2.69	0.00721	0.088 (0.026, 0.151)	0.00586	0.062 (0.005, 0.120)	0.0377	1
HGNC:9868	Q99969	RARRES2	-3.32	0.000897	0.070 (0.006, 0.134)	0.0342	0.202 (0.141, 0.262)	5.4e-11	1
HGNC:10047	P34096	RNASE4	1.96	0.0497	0.106 (0.042, 0.170)	0.00129	0.183 (0.118, 0.248)	1.41e-08	1
HGNC:1228	P05155	SERPING1	-3.04	0.00237	-0.074 (-0.138, -0.009)	0.0237	0.149 (0.083, 0.215)	9.04e-06	0
HGNC:11559	P37837	TALDO1	-2.04	0.0412	0.082 (0.024, 0.141)	0.00978	0.077 (0.011, 0.142)	0.0201	1
HGNC:21073	Q8NBS9	TXNDC5	-2.82	0.00476	0.073 (0.013, 0.134)	0.019	0.097 (0.037, 0.157)	0.00164	1
HGNC:30916	Q8TEU8	WFIKKN2	-3.08	0.0021	-0.065 (-0.123, -0.006)	0.0376	-0.061 (-0.121, -0.001)	0.0477	1
CRP
HGNC symbol	UniProt ID	Protein name	MetaXcan result		COPDGene NHW SomaScan result		UK Biobank Olink result		concordance
			Z score	p-value	beta (95% CI)	p-value	beta (95% CI)	p-value
HGNC:79	P16442	ABO	4.22	2.49e-05	0.060 (-0.000, 0.120)	0.0488	-0.086 (-0.152, -0.020)	0.0113	0
HGNC:320	Q15109	AGER (RAGE/sRAGE)	-7.23	4.73e-13	-0.124 (-0.194, -0.054)	0.00057	-0.174 (-0.234, -0.116)	1.26e-08	1
HGNC:329	O00468	AGRN	-2.79	0.00527	0.113 (0.050, 0.176)	0.000274	0.099 (0.042, 0.155)	0.000583	1
HGNC:21265	Q9NZP8	C1RL	2.42	0.0155	0.117 (0.056, 0.177)	0.000185	0.182 (0.113, 0.252)	3.03e-07	1
HGNC:19320	Q08708	CD300C	2.61	0.00899	0.147 (0.081, 0.214)	4.88e-06	0.118 (0.059, 0.177)	9.36e-05	1
HGNC:3218	Q12805	EFEMP1	-2.55	0.0109	0.088 (0.022, 0.155)	0.0099	0.110 (0.051, 0.169)	0.000249	1
HGNC:3767	P35916	FLT4	1.97	0.0485	-0.070 (-0.129, -0.012)	0.0223	0.086 (0.025, 0.148)	0.00655	0
HGNC:5998	Q01638	IL1RL1	3.49	0.00048	0.074 (0.012, 0.136)	0.0244	0.098 (0.040, 0.156)	0.00103	1
HGNC:6000	P18510	IL1RN	-20.1	1.35e-89	0.138 (0.080, 0.197)	4.62e-06	0.112 (0.052, 0.172)	0.000178	1
HGNC:16936	Q86VZ4	LRP11	-3.59	0.000335	0.083 (0.019, 0.148)	0.00954	0.087 (0.029, 0.145)	0.00345	1
HGNC:16936	Q86VZ4	LRP11	-3.59	0.000335	0.083 (0.019, 0.148)	0.00954	0.087 (0.029, 0.145)	0.00345	1
HGNC:9495	P24158	PRTN3	-1.96	0.0495	0.076 (0.015, 0.136)	0.0159	0.132 (0.071, 0.193)	1.29e-05	1
HGNC:9618	Q13308	PTK7	2.96	0.0031	0.088 (0.026, 0.151)	0.00586	0.062 (0.005, 0.120)	0.0377	1
HGNC:9868	Q99969	RARRES2	-4.09	4.29e-05	0.070 (0.006, 0.134)	0.0342	0.202 (0.141, 0.262)	5.4e-11	1
HGNC:16820	Q14162	SCARF1	2.1	0.0355	0.063 (0.003, 0.123)	0.0419	0.110 (0.050, 0.169)	0.000281	1
HGNC:11559	P37837	TALDO1	-2.54	0.0111	0.082 (0.024, 0.141)	0.00978	0.077 (0.011, 0.142)	0.0201	1

[truncated: 11 more sheets: TableS7_topMetaXcan_results_adj, TableS8_drugrepurp_adj_copd_adj, TableS9_AUC_delong_pval_all, TableS10_otherOutcomes, TableS11_num_prot_at_each_step, TableS_all_proteins_results_adj, TableS7_drugrepurp_adj_copd, TableS_drugrepurp, TableS_topMetaXcan_summary, Table5_topMetaXcan_results, TableS_M_values]
