# Supplementary material for: Multi-trait polygenic scores for COPD and COPD exacerbations implicate druggable proteins
Source: JCI Insight. 2026 Feb 19;11(7):e199951. doi: 10.1172/jci.insight.199951 (PMC13134720; doi:10.1172/jci.insight.199951)
Supplement: Supporting data values [file jciinsight-11-199951-s063.xlsx]

## Sheet: Fig1
HGNC symbol	UniProt ID	Protein name	in FEV1/FVC	in FEV1	in Dlspiro	in Smoking	in IPF	in BMI	in CRP	Number of traits in which criteria were met	OpenTargets Drug
HGNC:320	Q15109	AGER (RAGE/sRAGE)	1	1	1	0	0	1	1	5	AZELIRAGON
HGNC:5998	Q01638	IL1RL1	1	1	1	0	0	1	1	5	ASTEGOLIMAB
HGNC:19869	Q96GP6	SCARF2	1	1	1	0	0	1	1	5
HGNC:1248	P06681	C2	1	1	1	0	0	1	0	4
HGNC:3218	Q12805	EFEMP1	1	1	0	0	0	1	1	4
HGNC:1037	P00751	CFB	1	1	0	0	0	1	0	3	IPTACOPAN
HGNC:4114	P22466	GAL	1	1	0	0	0	1	0	3
HGNC:4367	P17900	GM2A	1	1	1	0	0	0	0	3
HGNC:4453	P78333	GPC5	1	1	1	0	0	0	0	3
HGNC:5344	P05362	ICAM1	1	1	0	0	0	1	0	3	ALICAFORSEN, BI-505
HGNC:5988	Q13478	IL18R1	1	0	1	0	0	0	1	3	IBOCTADEKIN
HGNC:6168	Q06033	ITIH3	1	0	1	0	0	1	0	3
HGNC:16936	Q86VZ4	LRP11	0	1	0	1	0	0	1	3
HGNC:9618	Q13308	PTK7	0	1	0	0	0	1	1	3
HGNC:11927	O43508	TNFSF12	0	1	1	0	0	1	0	3	BIIB-023, RO-5458640
HGNC:329	O00468	AGRN	1	0	0	0	0	0	1	2
HGNC:1628	P08571	CD14	1	1	0	0	0	0	0	2	IC14, VB-201
HGNC:18219	Q9HCU0	CD248	0	0	0	0	0	1	1	2	ONTUXIZUMAB
HGNC:11891	P05452	CLEC3B	0	0	0	0	0	1	1	2
HGNC:2195	P39060	COL18A1	1	0	0	0	0	1	0	2	COLLAGENASE CLOSTRIDIUM HISTOLYTICUM, OCRIPLASMIN
HGNC:3386	P29317	EPHA2	1	0	0	0	0	0	1	2	DASATINIB, REGORAFENIB, VANDETANIB
HGNC:3395	P54760	EPHB4	0	1	0	0	0	1	0	2	JI-101, TESEVATINIB, TG100-801, VANDETANIB
HGNC:5391	P35475	IDUA	0	0	0	0	0	1	1	2
HGNC:6000	P18510	IL1RN	0	1	0	0	0	0	1	2
HGNC:6563	P17931	LGALS3	1	0	0	0	0	1	0	2	BELAPECTIN, DAVANAT, OLITIGALTIN
HGNC:9868	Q99969	RARRES2	0	0	0	0	0	1	1	2
HGNC:8941	P01009	SERPINA1	0	1	0	0	0	0	1	2
HGNC:11823	Q99727	TIMP4	0	1	0	0	0	1	0	2
HGNC:14631	Q86TH1	ADAMTSL2	1	0	0	0	0	0	0	1
HGNC:489	O95841	ANGPTL1	0	1	0	0	0	0	0	1
HGNC:491	Q9Y5C1	ANGPTL3	0	0	0	0	0	0	1	1	EVINACUMAB, VUPANORSEN
HGNC:21265	Q9NZP8	C1RL	0	1	0	0	0	0	0	1
HGNC:1318	P01024	C3	0	1	0	0	0	0	0	1	AL-78898A, AMY-101, PEGCETACOPLAN
HGNC:1380	P23280	CA6	0	0	0	0	0	1	0	1	SULTHIAME
HGNC:1438	P10092	CALCB	0	0	0	0	0	1	0	1	EPTINEZUMAB, FREMANEZUMAB, GALCANEZUMAB
HGNC:10616	P55774	CCL18	1	0	0	0	0	0	0	1
HGNC:10624	O15444	CCL25	0	1	0	0	0	0	0	1
HGNC:10627	P10147	CCL3	1	0	0	0	0	0	0	1
HGNC:19320	Q08708	CD300C	0	0	0	0	0	0	1	1
HGNC:6953	P15529	CD46	0	1	0	0	0	0	0	1
HGNC:2336	P20023	CR2	0	0	0	0	0	1	0	1
HGNC:3695	Q08830	FGL1	1	0	0	0	0	0	0	1
HGNC:30142	Q99988	GDF15	0	0	0	0	0	1	0	1
HGNC:4243	P56159	GFRA1	1	0	0	0	0	0	0	1	LIATERMIN
HGNC:4462	Q14956	GPNMB	0	1	0	0	0	0	0	1	GLEMBATUMUMAB, GLEMBATUMUMAB VEDOTIN
HGNC:4696	P08236	GUSB	0	0	0	0	0	0	1	1
HGNC:5348	Q9UMF0	ICAM5	0	0	0	0	0	1	0	1
HGNC:5471	P18065	IGFBP2	0	0	0	0	0	1	0	1
HGNC:5476	Q16270	IGFBP7	0	1	0	0	0	0	0	1
HGNC:5987	O95998	IL18BP	0	0	0	0	0	0	1	1
HGNC:6067	P09529	INHBB	0	0	0	0	0	0	1	1
HGNC:16309	A6NI73	LILRA5	1	0	0	0	0	0	0	1
HGNC:6606	Q8N423	LILRB2	1	0	0	0	0	0	0	1
HGNC:6710	P09960	LTA4H	1	0	0	0	0	0	0	1	ACEBILUSTAT
HGNC:7036	Q08431	MFGE8	1	0	0	0	0	0	0	1	BRE-3 90Y
HGNC:7218	P05164	MPO	0	0	0	0	0	1	0	1	VERDIPERSTAT
HGNC:7650	P41271	NBL1	0	0	0	0	0	1	0	1
HGNC:7656	P13591	NCAM1	0	0	0	0	0	1	0	1	BB-10901, LORVOTUZUMAB MERTANSINE
HGNC:2465	O14594	NCAN	0	0	0	0	0	0	1	1
HGNC:9104	O15031	PLXNB2	0	1	0	0	0	0	0	1
HGNC:16753	P30041	PRDX6	0	1	0	0	0	0	0	1
HGNC:9630	P21246	PTN	0	0	0	0	0	0	1	1
HGNC:16820	Q14162	SCARF1	0	0	1	0	0	0	0	1
HGNC:10732	Q92854	SEMA4D	0	0	0	0	0	1	0	1	PEPINEMAB
HGNC:8824	P36955	SERPINF1	0	1	0	0	0	0	0	1
HGNC:11120	P17405	SMPD1	0	1	0	0	0	0	0	1
HGNC:11252	Q9HCB6	SPON1	0	1	0	0	0	0	0	1
HGNC:11559	P37837	TALDO1	0	0	0	0	0	0	1	1
HGNC:11909	O00300	TNFRSF11B	0	0	0	0	0	0	1	1
HGNC:11916	P19438	TNFRSF1A	0	0	0	0	0	0	1	1	GSK-1995057
HGNC:11929	Q9Y275	TNFSF13B	0	0	0	0	0	0	1	1	ATACICEPT, BELIMUMAB, BLISIBIMOD, TABALUMAB, TIBULIZUMAB
HGNC:17761	Q9NZC2	TREM2	0	0	0	0	0	1	0	1
HGNC:21073	Q8NBS9	TXNDC5	0	0	0	0	0	1	0	1

## Sheet: Fig2B
PRS	Meta analyzed	COPDGene NHW		COPDGene AA		ECLIPSE		All of Us		MGBB
	beta (95% CI)	beta (95% CI)	adj. p-value	beta (95% CI)	adj. p-value	beta (95% CI)	adj. p-value	beta (95% CI)	adj. p-value	beta (95% CI)	adj. p-value
PRS FEV1/FVC	0.413 (0.224, 0.601)	0.602 (0.536, 0.668)	9.45e-71	0.400 (0.296, 0.506)	2.98e-13	0.686 (0.487, 0.891)	1.16e-10	0.186 (0.150, 0.222)	2.93e-23	0.236 (0.137, 0.336)	1.33e-05
PRS FEV1	0.324 (0.178, 0.470)	0.506 (0.443, 0.571)	5.23e-54	0.281 (0.180, 0.383)	1.58e-07	0.513 (0.325, 0.707)	3.38e-07	0.175 (0.139, 0.211)	8.76e-21	0.183 (0.084, 0.283)	0.000782
PRS DLspiro	0.246 (0.102, 0.391)	0.447 (0.385, 0.510)	1.77e-44	0.189 (0.086, 0.292)	0.000627	0.407 (0.220, 0.597)	4.71e-05	0.103 (0.069, 0.138)	8.43e-09	0.117 (0.018, 0.217)	0.0344
PRS smoking	0.116 (0.085, 0.147)	0.113 (0.049, 0.176)	0.000557	0.152 (0.048, 0.257)	0.00696	0.168 (-0.025, 0.363)	0.142	0.117 (0.076, 0.158)	3.34e-08	0.074 (-0.029, 0.177)	0.182
PRS IPF	0.051 (-0.022, 0.123)	0.115 (0.056, 0.175)	0.000209	-0.053 (-0.161, 0.055)	0.387	0.141 (-0.040, 0.325)	0.171	-0.009 (-0.057, 0.040)	0.725	0.101 (-0.010, 0.212)	0.0998
PRS BMI	0.210 (-0.016, 0.435)	0.177 (0.113, 0.242)	1.05e-07	-0.084 (-0.254, 0.085)	0.387	0.088 (-0.107, 0.282)	0.431	0.602 (0.458, 0.746)	5.01e-16	0.255 (0.038, 0.472)	0.0344
PRS CRP	0.084 (0.057, 0.112)	0.096 (0.036, 0.155)	0.00166	0.034 (-0.066, 0.135)	0.502	-0.056 (-0.240, 0.127)	0.55	0.097 (0.062, 0.133)	9.59e-08	0.043 (-0.056, 0.142)	0.398
PRS multi	0.454 (0.244, 0.665)	0.693 (0.626, 0.761)	1.17e-89	0.413 (0.309, 0.519)	1.08e-13	0.736 (0.537, 0.941)	7.16e-12	0.209 (0.175, 0.244)	1.23e-31	0.260 (0.161, 0.359)	1.96e-06

## Sheet: Fig3B
PRS	Meta analyzed	COPDGene NHW		COPDGene AA		ECLIPSE		All of Us		MGBB
	beta (95% CI)	beta (95% CI)	adj. p-value	beta (95% CI)	adj. p-value	beta (95% CI)	adj. p-value	beta (95% CI)	adj. p-value	beta (95% CI)	adj. p-value
PRS FEV1/FVC	0.184 (0.105, 0.264)	0.188 (0.128, 0.248)	5.27e-11	0.142 (0.024, 0.261)	0.0327	0.087 (0.032, 0.142)	0.00448	0.203 (0.158, 0.248)	3.24e-18	0.482 (0.266, 0.709)	6.86e-05
PRS FEV1	0.161 (0.079, 0.242)	0.168 (0.109, 0.227)	4.48e-09	0.123 (0.013, 0.233)	0.049	0.047 (-0.007, 0.101)	0.113	0.218 (0.173, 0.263)	1.27e-20	0.374 (0.141, 0.613)	0.0025
PRS DLspiro	0.109 (0.064, 0.155)	0.154 (0.095, 0.213)	6.72e-08	0.017 (-0.095, 0.130)	0.86	0.075 (0.021, 0.129)	0.0134	0.131 (0.088, 0.174)	4.09e-09	0.163 (-0.059, 0.388)	0.176
PRS smoking	0.078 (0.023, 0.134)	0.059 (-0.003, 0.121)	0.0513	0.007 (-0.114, 0.128)	0.905	0.044 (-0.012, 0.099)	0.138	0.145 (0.094, 0.195)	3.27e-08	0.211 (-0.019, 0.444)	0.105
PRS IPF	-0.005 (-0.036, 0.026)	0.014 (-0.046, 0.073)	0.621	-0.145 (-0.270, -0.022)	0.0327	0.002 (-0.052, 0.056)	0.948	0.008 (-0.052, 0.068)	0.793	-0.091 (-0.342, 0.157)	0.474
PRS BMI	0.323 (-0.164, 0.811)	0.146 (0.083, 0.208)	2.09e-06	-0.333 (-0.534, -0.132)	0.00351	0.092 (0.033, 0.151)	0.00448	0.654 (0.478, 0.831)	6.98e-13	1.211 (0.709, 1.736)	2.17e-05
PRS CRP	0.085 (0.052, 0.119)	0.083 (0.023, 0.143)	0.00365	0.023 (-0.099, 0.144)	0.86	0.054 (-0.001, 0.108)	0.0855	0.109 (0.066, 0.153)	9.51e-07	0.355 (0.152, 0.566)	0.00331
PRS multi	0.209 (0.108, 0.310)	0.229 (0.170, 0.288)	1.49e-15	0.107 (-0.005, 0.218)	0.0842	0.101 (0.047, 0.156)	0.00172	0.246 (0.203, 0.289)	4.52e-28	0.490 (0.276, 0.714)	6.43e-05

## Sheet: FigS1
	PRSmix	FEV1/FVC	FEV1	DLspiro	Smoking	IPF	BMI	C-reactive protein	Emphysema	Peak expiratory flow	Venous thromboembolism	Type 2 diabetes	Heart failure	Hypertension	Platelet count	Obstructive sleep apnea	Neutrophil	Anxiety disorder	Asthma	Cor pulmonale	Major depressive disorder	Allergic respiratory disease	Albumin	Coronary artery disease	Eosinophils	Respiratory infections
PRSmix	1	0.863	0.76	0.703	0.182	0.141	0.145	0.0974	-0.031	0.11	0.0181	-0.054	0.0729	0.0532	-0.000276	0.0312	0.0213	0.0161	0.223	0.0146	0.0326	0.0295	-0.0373	-0.023	-0.165	0.0279
FEV1/FVC	0.863	1	0.45	0.558	0.0311	0.0525	-0.064	-0.0239	-0.0199	0.0933	-0.0102	0.0201	0.0204	0.0203	0.00845	-0.0148	0.00645	0.00156	0.188	0.00732	0.013	0.0351	-0.0142	-0.0496	-0.132	-0.00205
FEV1	0.76	0.45	1	0.383	0.061	0.00388	0.118	0.093	-0.0315	0.119	0.0192	-0.0682	0.0675	0.0559	-0.006	0.0267	0.0324	0.0177	0.172	0.0133	0.0152	0.0177	-0.0336	-0.00711	-0.13	0.0392
DLspiro	0.703	0.558	0.383	1	0.0155	0.0183	0.0118	0.00617	0.0565	0.0329	-0.00826	0.0298	0.0341	0.0539	0.00265	0.00874	-0.00443	-0.0124	0.225	0.00125	-0.00213	0.0462	-0.012	-0.0118	-0.156	-0.00747
Smoking	0.182	0.0311	0.061	0.0155	1	-0.0119	0.167	0.0862	-0.0864	0.00433	0.0552	-0.146	0.0852	0.0323	-0.0433	0.0637	0.0186	0.0691	0.0053	0.0354	0.122	-0.0228	-0.00961	0.0219	-0.0373	0.0452
IPF	0.141	0.0525	0.00388	0.0183	-0.0119	1	-0.0289	-0.00742	0.0604	0.00859	0.0214	-0.00388	-0.000816	0.0568	0.024	-0.00254	0.0228	0.00101	-0.0253	0.0131	-0.0393	-0.0117	0.0129	0.0155	0.0263	0.0222
BMI	0.145	-0.064	0.118	0.0118	0.167	-0.0289	1	0.236	-0.163	0.0156	0.0784	-0.235	0.14	-0.0446	-0.0234	0.165	-0.0235	0.0272	0.00325	-0.0102	0.0849	-0.0305	-0.104	0.042	-0.0369	0.0586
C-reactive protein	0.0974	-0.0239	0.093	0.00617	0.0862	-0.00742	0.236	1	-0.0175	0.00282	0.0238	-0.0736	0.0563	0.0374	0.045	0.0571	0.0966	0.00144	-0.00181	0.0112	0.0292	-0.0175	-0.0692	0.0317	0.0383	0.0324
Emphysema	-0.031	-0.0199	-0.0315	0.0565	-0.0864	0.0604	-0.163	-0.0175	1	-0.0714	0.007	0.322	0.0461	0.276	0.0171	0.0158	-0.0428	-0.0433	0.0161	0.00227	-0.116	0.0578	-0.0108	0.101	-0.0107	-0.0371
Peak expiratory flow	0.11	0.0933	0.119	0.0329	0.00433	0.00859	0.0156	0.00282	-0.0714	1	-0.00938	-0.0358	-0.0136	-0.0352	0.00578	0.0245	-0.0093	0.0116	-0.00183	-0.0154	0.0256	-0.0159	-0.00896	0.00336	0.00679	0.00378
Venous thromboembolism	0.0181	-0.0102	0.0192	-0.00826	0.0552	0.0214	0.0784	0.0238	0.007	-0.00938	1	-0.017	0.0432	-0.024	-0.0493	0.042	-0.0245	0.0165	-0.00394	0.561	0.0157	0.00438	-0.0693	0.0333	0.00377	0.0231
Type 2 diabetes	-0.054	0.0201	-0.0682	0.0298	-0.146	-0.00388	-0.235	-0.0736	0.322	-0.0358	-0.017	1	-0.0499	0.0358	0.0246	-0.0642	-0.0551	-0.067	-0.0127	-0.0162	-0.0968	0.0395	-0.039	-0.0342	-0.0179	-0.0331
Heart failure	0.0729	0.0204	0.0675	0.0341	0.0852	-0.000816	0.14	0.0563	0.0461	-0.0136	0.0432	-0.0499	1	0.111	0.0382	0.0737	-0.00877	0.134	0.0528	0.0192	0.0551	0.00234	-0.0474	0.078	0.0167	0.00955
Hypertension	0.0532	0.0203	0.0559	0.0539	0.0323	0.0568	-0.0446	0.0374	0.276	-0.0352	-0.024	0.0358	0.111	1	0.0454	0.0182	0.00123	0.0406	0.0137	0.00643	-0.0364	0.0124	0.0831	0.19	0.0635	-0.0296
Platelet count	-0.000276	0.00845	-0.006	0.00265	-0.0433	0.024	-0.0234	0.045	0.0171	0.00578	-0.0493	0.0246	0.0382	0.0454	1	0.0162	0.121	0.0257	0.00713	-0.0202	0.0107	-0.00459	0.0373	0.00942	0.079	-0.000637
Obstructive sleep apnea	0.0312	-0.0148	0.0267	0.00874	0.0637	-0.00254	0.165	0.0571	0.0158	0.0245	0.042	-0.0642	0.0737	0.0182	0.0162	1	0.00452	0.0545	-0.0148	-0.00461	0.0634	-0.00595	-0.0305	0.0398	-0.00139	0.0164
Neutrophil	0.0213	0.00645	0.0324	-0.00443	0.0186	0.0228	-0.0235	0.0966	-0.0428	-0.0093	-0.0245	-0.0551	-0.00877	0.00123	0.121	0.00452	1	0.00652	0.0145	0.000734	0.0218	-0.0116	0.0125	0.000624	0.0934	0.029
Anxiety disorder	0.0161	0.00156	0.0177	-0.0124	0.0691	0.00101	0.0272	0.00144	-0.0433	0.0116	0.0165	-0.067	0.134	0.0406	0.0257	0.0545	0.00652	1	0.00685	0.0105	0.155	0.0104	-0.00125	0.0413	0.0387	0.0324
Asthma	0.223	0.188	0.172	0.225	0.0053	-0.0253	0.00325	-0.00181	0.0161	-0.00183	-0.00394	-0.0127	0.0528	0.0137	0.00713	-0.0148	0.0145	0.00685	1	0.00325	-0.0176	0.407	-0.0483	-0.0107	0.0802	0.00424
Cor pulmonale	0.0146	0.00732	0.0133	0.00125	0.0354	0.0131	-0.0102	0.0112	0.00227	-0.0154	0.561	-0.0162	0.0192	0.00643	-0.0202	-0.00461	0.000734	0.0105	0.00325	1	-0.00864	0.00595	0.00144	0.0466	-0.0105	0.0181
Major depressive disorder	0.0326	0.013	0.0152	-0.00213	0.122	-0.0393	0.0849	0.0292	-0.116	0.0256	0.0157	-0.0968	0.0551	-0.0364	0.0107	0.0634	0.0218	0.155	-0.0176	-0.00864	1	0.00397	0.03	0.019	0.00944	0.0577
Allergic respiratory disease	0.0295	0.0351	0.0177	0.0462	-0.0228	-0.0117	-0.0305	-0.0175	0.0578	-0.0159	0.00438	0.0395	0.00234	0.0124	-0.00459	-0.00595	-0.0116	0.0104	0.407	0.00595	0.00397	1	-0.0149	-0.0119	0.149	-0.00698
Albumin	-0.0373	-0.0142	-0.0336	-0.012	-0.00961	0.0129	-0.104	-0.0692	-0.0108	-0.00896	-0.0693	-0.039	-0.0474	0.0831	0.0373	-0.0305	0.0125	-0.00125	-0.0483	0.00144	0.03	-0.0149	1	0.0158	-0.0152	-0.00921
Coronary artery disease	-0.023	-0.0496	-0.00711	-0.0118	0.0219	0.0155	0.042	0.0317	0.101	0.00336	0.0333	-0.0342	0.078	0.19	0.00942	0.0398	0.000624	0.0413	-0.0107	0.0466	0.019	-0.0119	0.0158	1	0.0412	0.022
Eosinophils	-0.165	-0.132	-0.13	-0.156	-0.0373	0.0263	-0.0369	0.0383	-0.0107	0.00679	0.00377	-0.0179	0.0167	0.0635	0.079	-0.00139	0.0934	0.0387	0.0802	-0.0105	0.00944	0.149	-0.0152	0.0412	1	0.037
Respiratory infections	0.0279	-0.00205	0.0392	-0.00747	0.0452	0.0222	0.0586	0.0324	-0.0371	0.00378	0.0231	-0.0331	0.00955	-0.0296	-0.000637	0.0164	0.029	0.0324	0.00424	0.0181	0.0577	-0.00698	-0.00921	0.022	0.037	1

## Sheet: FigS3A
Cohort	COPD odds ratio	Standard error
COPDGene NHW	1.999	0.034
COPDGene AA	1.512	0.054
ECLIPSE	2.087	0.103
MGBB	1.297	0.05
All of Us	1.233	0.018

## Sheet: FigS3B
Cohort	Exacerbations mean difference	Standard error
COPDGene NHW	0.229	0.028
COPDGene AA	0.107	0.055
ECLIPSE	0.101	0.027
MGBB	0.49	0.114
All of Us	0.246	0.022

## Sheet: FigS6
Protein	COPD control	COPD cases	Non frequent exacerbation	Frequent exacerbation	PRSmulti bottom quintile	PRSmulti top quintile
AGRN	-0.022 (-0.647, 0.609)	-0.102 (-0.709, 0.560)	-0.064 (-0.688, 0.589)	0.024 (-0.609, 0.687)	-0.069 (-0.697, 0.548)	0.029 (-0.585, 0.674)
CD300C	-0.111 (-0.696, 0.484)	-0.019 (-0.613, 0.612)	-0.111 (-0.680, 0.481)	0.014 (-0.581, 0.660)	-0.087 (-0.620, 0.557)	0.013 (-0.565, 0.627)
CFB	-0.151 (-0.779, 0.496)	0.070 (-0.524, 0.756)	-0.075 (-0.696, 0.580)	0.079 (-0.574, 0.758)	-0.139 (-0.754, 0.514)	0.015 (-0.614, 0.646)
GM2A	-0.256 (-0.675, 0.229)	0.003 (-0.483, 0.596)	-0.180 (-0.623, 0.351)	-0.096 (-0.523, 0.463)	-0.177 (-0.600, 0.387)	-0.043 (-0.529, 0.519)
IL1RL1	-0.092 (-0.720, 0.497)	0.086 (-0.528, 0.710)	-0.070 (-0.680, 0.543)	0.012 (-0.632, 0.640)	-0.054 (-0.689, 0.568)	0.032 (-0.564, 0.643)
INHBB	-0.073 (-0.729, 0.555)	0.195 (-0.480, 0.885)	0.004 (-0.668, 0.636)	0.042 (-0.559, 0.756)	0.015 (-0.649, 0.610)	0.107 (-0.569, 0.777)
LILRA5	-0.194 (-0.798, 0.399)	0.116 (-0.486, 0.772)	-0.135 (-0.751, 0.472)	0.125 (-0.506, 0.771)	-0.114 (-0.750, 0.444)	0.076 (-0.563, 0.724)
TIMP4	-0.232 (-0.771, 0.420)	0.164 (-0.470, 0.878)	-0.158 (-0.734, 0.525)	0.038 (-0.579, 0.779)	-0.090 (-0.708, 0.577)	0.022 (-0.581, 0.717)
